# Supplementary material for: Geometry of antiparallel microtubule bundles regulates relative sliding and stalling by PRC1 and Kif4A
Source: eLife. 2018 Oct 24;7:e32595. doi: 10.7554/eLife.32595 (PMC6200392; doi:10.7554/eLife.32595)
Supplement: Figure 2—source data 1. [file elife-32595-fig2-data1.xlsx]

## Sheet: Figure 2E
Initial angle of attachment (degrees)
61.691
113.247
143.212
0
23.839
59.759
53.715
31.483
149.009
154.342
131.532
0
108.685
0
15.921
0
0
0
0
0
87.071
0
0
90.812
36.98
0
80.927
0
0
58.365
149.6
0
0
16.1
110.763
106.278
102.095
64.241
38.281
