# Supplementary material for: Geometry of antiparallel microtubule bundles regulates relative sliding and stalling by PRC1 and Kif4A
Source: eLife. 2018 Oct 24;7:e32595. doi: 10.7554/eLife.32595 (PMC6200392; doi:10.7554/eLife.32595)
Supplement: Figure 3—source data 1. [file elife-32595-fig3-data1.xlsx]

## Sheet: Figure 3D
0.2 nM PRC1+6 nM Kif4-GFP		1 nM PRC1+6 nM Kif4-GFP
Sliding velocity (nm/s)		Sliding velocity (nm/s)
52.8		9.812
34.76		27.896
66		7.92
25.52		13.2
50.6		3.96
57.2		9.9
55		6.6
55		8.8
54.12		12.166
33		1.1
85.8		5.72
37.224		8.14
33.88		21.12
50.6		22.44
45.54		44
24.42		10.34
50.6		4.994
39.6		17.424
77		4.268
50.6		7.92
33.88		3.542
70.4		3.3
68.2		12.32
41.58		4.4
20.68		3.74
35.2		7.26
22		9.02
44		10.01
50.6		7.436
48.18		9.328
59.4		8.47
74.8		5.038
44		9.834
34.54		14.146
44		17.358
24.86		9.504
38.5		14.74
38.5		13.2
60.5		7.92
32.098		10.736
92.4		3.674
44		14.806
61.38		17.116
31.46
36.08		10.8051
18.7		7.53591
27.06
66
23.32
35.2
55
32.34
72.6
39.6
50.6
38.5
23.32
38.5
39.6
18.854
47.96
22
27.06
47.52
61.16
34.54
49.94
36.674
20.13
40.26
57.2
64.46
57.684
70.4
50.6
44.638
88
70.4
44
20.636
63.8
57.2
36.74
28.6
89.32
50.6
37.4
32.34
39.82
38.5
40.92
79.2
55.88
20.064
38.06
46.0358
17.2487

## Sheet: Figure 3E
	0.2 nM PRC1+6 nM Kif4-GFP				1 nM PRC1+6 nM Kif4-GFP
	Untagged density (A.U./nm)	Binned untagged density (A.U./nm)	Counts		Untagged density (A.U./nm)	Binned untagged density (A.U./nm)	Counts
	7.57183	0	0		8.19502	0	0
	6.52607	1.875	19		6.75074	1.875	2
	4.36156	3.75	26		12.6091	3.75	4
	3.47401	5.625	13		5.49632	5.625	10
	0.608937	7.5	4		2.68129	7.5	11
	3.72046	9.375	2		4.88424	9.375	3
	5.51816	11.25	0		6.91307	11.25	1
	2.47458	13.125	0		2.18099	13.125	2
	5.82775	15	0		3.84129	15	0
	4.8442				5.77355
	1.25946				6.90353
	4.49297				6.38185
	3.53165				12.2992
	0.340408				6.72565
	2.97351				5.08438
	0.277565				7.99415
	2.04751				4.09695
	2.77209				5.27436
	1.58911				6.14376
	4.86448				7.94297
	0.496651				10.391
	1.06884				6.73993
	3.02607				3.85554
	3.4176				3.94433
	3.39885				5.86886
	8.23374				6.66335
	4.83725				7.46306
	3.12265				3.77997
	3.13015				1.59893
	1.28491				2.80462
	2.87747				4.72468
	3.37421				1.50782
	3.48018				2.91948
	4.78709
	1.87
	1.61874
	2.83786
	1.83216
	3.05591
	1.96889
	3.56015
	3.00556
	5.89066
	1.74345
	2.82488
	1.32196
	0.829233
	4.0082
	5.3625
	5.60874
	1.68908
	2.66318
	4.82527
	7.23523
	2.55143
	2.03773
	3.25581
	1.80283
	1.18656
	2.17007
	4.70803
	1.84526
	0.914787
	4.99896
	1.39743e-269
	68.346
	41.001
	26.669
	47
	31.335
	25.002
	35.002
	41.667
	24.336
