# Supplementary material for: Geometry of antiparallel microtubule bundles regulates relative sliding and stalling by PRC1 and Kif4A
Source: eLife. 2018 Oct 24;7:e32595. doi: 10.7554/eLife.32595 (PMC6200392; doi:10.7554/eLife.32595)
Supplement: Figure 3—figure supplement 1—source data 1. [file elife-32595-fig3-figsupp1-data1.xlsx]

## Sheet: Figure 3-figure supplement 1
1 nM GFP-PRC1 + 6 nM Kif4A	0.5 nM GFP-PRC1 + 6 nM Kif4A	1 nM GFP-PRC1 + 12 nM Kif4A
Sliding velocity (nm/s)	Sliding velocity (nm/s)	Sliding velocity (nm/s)
10.78	38.632	16.104
26.4	18.898	45.826
18.48	34.826	18.062
36.3	20.46	27.082
26.4	42.68	18.7
25.08	12.43	31.438
9.746	49.94	18.062
13.2	12.804	33.836
27.72	35.75	33.99
22	9.658	11
36.96	30.14	37.994
15.708	44	22
6.006	42.438	25.212
8.514	30.096	10.582
29.26	45.1	32.164
22	6.864	18.326
16.918	17.336	33.99
13.2	26.004	35.002
29.26	44	42.438
12.804	21.406	9.614
11	35.2	44
14.41	49.5	42.438
9.02	12.122	14.256
31	44.682	16.104
22	9.57	45.826
23.474	27.082	18.062
7.48	45.914	27.082
7.7	33	18.7
9.064	19.558	31.438
13.376	38.632	18.062
17.996	18.898	33.836
18.238	34.826	33.99
19.976	20.46	11
26.994		37.994
19.404	29.482	22
17.776		25.212
14.3		10.582
9.284		32.164
35.2		18.326
26.62		33.99
22		35.002
		42.438
19.0987		9.614
		44
		42.438
		14.256
		27.0485
