# Supplementary material for: Geometry of antiparallel microtubule bundles regulates relative sliding and stalling by PRC1 and Kif4A
Source: eLife. 2018 Oct 24;7:e32595. doi: 10.7554/eLife.32595 (PMC6200392; doi:10.7554/eLife.32595)
Supplement: Figure 4—source data 1. [file elife-32595-fig4-data1.xlsx]

## Sheet: Figure 4A
0.2 nM PRC1+6 nM Kif4-GFP		Binned data					1 nM PRC1+6 nM Kif4-GFP		Binned data
Initial overlap length (nm)	Sliding velocity (nm/s)	Initial overlap length (nm)	Sliding velocity (nm/s)	y error	x error		Initial overlap length (nm)	Sliding velocity (nm/s)	Initial overlap length (nm)	Sliding velocity (nm/s)	y error	x error
845	34.76	910.52	25.96	17.82	189.5		4442.49	27.896	1213.36	8.47	4.2	217
4420	66	1451.84	40.59	12.54	189		2665.07	7.92	1646.84	13.2	7.4	216
2925	25.52	1885	38.5	31	108		1733.48	13.2	2167.2	9.702	4.18	260
3206.64	50.6	2118.16	37.312	18.26	50		3206.64	3.96	2708.36	9.328	6.21	281
1560	55	2849.34	45.089	12	365		2036.78	9.9	3206.64	7.92	9.1	248
3337.82	55	4030.07	61.16	13.2	590		3358.94	6.6	4052.2	4.697	7.9	423
1755	33						1625.13	8.8
3120	85.8						5265	12.166
2405	37.224						2968.68	1.1
3120	45.54						2275.13	8.14
2210	24.42						2708.36	21.12
2405	50.6						1581.84	22.44
1105.19	39.6						1409.01	44
4290	77						1626.3	10.34
5070.39	50.6						3575.07	4.994
1841.78	33.88						2080	17.424
1386.84	70.4						3488.36	4.268
1235.45	41.58						3207.3	7.92
910	20.68						1755.13	3.542
1267.5	35.2						4593.35	3.3
1076.92	22						2080.13	12.32
1690	44						3661.91	4.4
2177.5	50.6						3185.65	3.74
2730.2	48.18						2254.26	7.26
3380	74.8						2513.68	9.02
1690	44						1213.36	10.01
845	34.54						5828.35	7.436
2925.2	44						2730.78	9.328
1267.5	24.86						1105	8.47
1885	38.5						1344.91	5.038
1365	38.5						1170.19	9.834
2751.78	60.5						1798.88	14.146
1886.11	32.098						1646.84	17.358
1711.64	92.4						2318.42	9.504
1625	44						3055.07	14.74
3163.61	61.38						2947.36	13.2
1518.08	31.46						737.945	7.92
1950	36.08						3098.61	10.736
1170	18.7						1516.64	3.674
2210.13	27.06						2492.03	14.806
3705	66						3423.61	17.116
1040.19	23.32
1950.13	35.2
3250.65	55
2015	32.34
1928.81	39.6
2990.32	50.6
2731.36	38.5
1516.84	23.32
911.04	38.5
1235	39.6
931.905	18.854
3120.65	47.96
1083.55	22
1538.48	27.06
1365	47.52
4788.55	61.16
2427.03	34.54
2015.13	49.94
2015	20.13
5092.43	57.2
1885	64.46
4485.19	57.684
2384.91	70.4
823.355	50.6
2535.39	44.638
2773.68	88
1885	70.4
2364.18	44
2015.13	63.8
4290.19	57.2
2036.78	36.74
758.615	28.6
4030.07	89.32
780	50.6
2015	37.4
2058.81	32.34
1755	39.82
1928.81	38.5
2470	40.92
1798.88	79.2
780	20.064
3120	38.06

## Sheet: Figure 4B
0.5 nM PRC1+6 nM Kif4-GFP		Binned data					1 nM PRC1+12 nM Kif4-GFP		Binned data
Initial overlap length (nm)	Sliding velocity (nm/s)	Initial overlap length (nm)	Sliding velocity (nm/s)	y error	x error		Initial overlap length (nm)	Sliding velocity (nm/s)	Initial overlap length (nm)	Sliding velocity (nm/s)	y error	x error
520	18.898	487.5	19.23	7.6	178		975	16.104	585	11	6.3	211.2
1755	34.826	845	27.08	12.33	100		2210	45.826	1008	17.21	3	201
1235	20.46	1040	12.8	9.5	97.5		1560	27.082	1300	25.21	7.6	120
1040	12.43	1430	30.1	13.8	150		845	18.7	1560	33.84	5.2	110
2535	49.94	1755	35.01	16.13	162		585	18.062	2015	42.44	4.5	150
1170	12.804	2340	49.5	4.5	292		1885	33.836	2210	35	8.8	97
1560	35.75						2405	33.99
910	9.658						455	11
1495	30.14						1950	37.994
2145	44						1300	22
845	42.438						1300	25.212
1430	30.096						1430	32.164
390	6.864						1040	18.326
1040	17.336						1560	33.99
845	26.004						2210	35.002
1690	44						2015	42.438
520	21.406						780	9.614
1820	35.2						2015	44
2340	49.5						2600	42.438
1755	12.122						1170	14.256
3055	44.682
1430	9.57
650	27.082
910	33
455	19.558
NaN	NaN

## Sheet: Figure 4C
L = 2 μm			L = 4 μm			L = 6 μm
Initial overlap length (nm)	Sliding velocity (nm/s)		Initial overlap length (nm)	Sliding velocity (nm/s)		Initial overlap length (nm)	Sliding velocity (nm/s)
845	34.76		2535	44		3250.65	55
1040.19	23.32		1928.81	39.6		2058.81	32.34
780	20.064		2015.13	63.8		2773.68	88
1076.92	22		1105.19	39.6		4030.07	89.32
1267.5	24.86		2470	40.92		4290.19	57.2
1170	18.7		2730	25.52		4788.55	61.16
1235.45	41.58		911.04	38.5		5092.43	57.2
910	20.68		2795	50.6		2405	37.224
1495	44		1386.84	70.4		3380	74.8
1625	33.88		2731.36	38.5		2535.39	44.638
1518.08	31.46		2860	47.96		6370	72.6
758.615	28.6		1950	36.08		6662.56	68.2
1516.84	23.32		2990	55		6545.11	55.88
1798.88	79.2		1538.48	27.06
1885	38.5		3120	50.6
1885	38.5		2405	50.6
823.355	50.6		1235	39.6
1885	38.5		1885	70.4
1950.13	35.2		3185	66
1886.11	32.098		3163.61	61.38
1365	47.52		3120	45.54
2015	32.34		2015	37.4
1755	33		2210	24.42
1755	39.82		1267.5	35.2
2210.13	27.06		1560	55
2177.5	50.6		1885	64.46
2015	20.13		3900	57.684
2470	48.18		2384.91	70.4
			3705	66
			4290	50.6

## Sheet: Figure 4D
L = 1 μm			L = 2 μm			L = 3 μm
Initial overlap length (nm)	Sliding velocity (nm/s)		Initial overlap length (nm)	Sliding velocity (nm/s)		Initial overlap length (nm)	Sliding velocity (nm/s)
390	6.9		1625	44		1495	9.7
585	17.3		1495	30.1		2860	44.7
455	19.6		1495	35.7		2925	34.8
520	21.4		1560	35.7		2535	49.9
780	9.7		1820	35.2		2535	49.9
650	27.1		2015	44		3250	45.9
845	26		1690	44		3250	45.9
1235	20.5		2145	42.4		3445	45.1
1300	18.9		1430	30.1		3445	45.1
1430	9.6					3185	42.7
1430	30.1					3185	42.7
1560	12.1					4225	38.6
1365	12.4
