# Supplementary material for: Geometry of antiparallel microtubule bundles regulates relative sliding and stalling by PRC1 and Kif4A
Source: eLife. 2018 Oct 24;7:e32595. doi: 10.7554/eLife.32595 (PMC6200392; doi:10.7554/eLife.32595)
Supplement: Figure 4—figure supplement 1—source data 1. [file elife-32595-fig4-figsupp1-data1.xlsx]

## Sheet: Figure 4-figure supplement 1A
0.2 nM PRC1+6 nM Kif4A-GFP			0.5 nM GFP-PRC1+6 nM Kif4A			1 nM GFP-PRC1+12 nM Kif4A
IET1+IET2 (A.U.)	Sliding velocity (nm/s)		IET1+IET2 (A.U.)	Sliding velocity (nm/s)		IET1+IET2 (A.U.)	Sliding velocity (nm/s)
505.833	52.8		6040.48	38.632		3506.23	16.104
1122.17	34.76		3636.44	18.898		1123.7	45.826
3683.04	66		1181.43	34.826		8756.5	18.062
5022.56	25.52		15272.2	20.46		2484.45	27.082
8610.4	50.6		1836.48	42.68		987.181	18.7
1092.27	57.2		5719.73	12.43		1900.24	31.438
1155.28	55		1770.98	49.94		2518.12	18.062
3627.76	55		3688.32	12.804		2099.41	33.836
2127.81	54.12		2441.21	35.75		2609.07	33.99
3214.51	33		3990.38	9.658		2789.34	11
6237.41	85.8		4383.58	30.14		1151.13	37.994
2962.66	37.224		1386.37	44		1685.84	22
1934.16	33.88		779.554	42.438		6938.12	25.212
1610.4	50.6		1908.65	30.096		1750.31	10.582
4773.38	45.54		1708.83	45.1		4012.36	32.164
6798.27	24.42		5655.3	6.864		3051.52	18.326
5335.49	50.6		4336.23	17.336		2330.05	33.99
4845.06	39.6		2160.61	26.004		6735.43	35.002
4527.13	77		1464.61	44		2812.98	42.438
6536.77	50.6		1284.02	21.406		23400.9	9.614
2555.26	33.88		2066.63	35.2		1456.66	44
821.968	70.4		1904.92	49.5		2597.6	42.438
3488.92	68.2		12276.3	12.122		14600.2	14.256
1519.9	41.58		2566.58	44.682		3215.56	45.826
7837.16	20.68		2202.3	27.082		4794.07	18.062
1517.84	35.2		3405.34	45.914		1696.35	27.082
4866.48	22		989.578	33		18788.7	18.7
1553.92	44		4929.64	19.558
2862.89	50.6		1890.26	38.632
3721.65	48.18		1690.34	18.898
1014.12	59.4		14638.8	34.826
4822.93	74.8		3143.39	20.46
2671.75	44
4120.48	34.54
5052.85	44
7928.56	24.86
26740	38.5
2207.52	38.5
3940.32	60.5
18071.2	32.098
2223.96	92.4
1994.57	44
4769.49	61.38
2762.84	31.46
2720.58	36.08
19061.9	18.7
5499.38	27.06
5113.68	66
4135.66	23.32
7350.35	35.2
5652.64	55
8354.85	32.34
8517.04	72.6
2555.3	39.6
4391.5	50.6
5163.68	38.5
4060.06	23.32
2089.04	38.5
2632.11	39.6
10576.3	18.854
5811.21	47.96
2633.43	22
2718.46	27.06
2569.64	47.52
10969.8	61.16
2953.73	34.54
3430.4	49.94
1487.06	36.674
15221.1	20.13
1242.22	40.26
2863.5	57.2
2499.7	64.46
10951.1	57.684
5910.01	70.4
1395.77	50.6
7082.61	44.638
2362.58	88
1988.98	70.4
2906.96	44
11178.9	20.636
4836.21	63.8
7109.31	57.2
2952.52	36.74
882.442	28.6
11356.1	89.32
1712.66	50.6
2764.62	37.4
2154.63	32.34
3175.34	39.82
2327.96	38.5
5591.33	40.92
2152.56	79.2
10471.1	55.88
13386.6	20.064
8793.83	38.06

## Sheet: Figure 4-figure supplement 1B
0.2 nM PRC1+6 nM Kif4A-GFP			0.5 nM GFP-PRC1+6 nM Kif4A			1 nM GFP-PRC1+12 nM Kif4A
LET1+LET2 (nm)	Sliding velocity (nm/s)		LET1+LET2 (nm)	Sliding velocity (nm/s)		LET1+LET2 (nm)	Sliding velocity (nm/s)
780	25.52		1040	38.632		1105	16.104
715	50.6		1300	18.898		715	45.826
390	57.2		2210	20.46		910	18.062
455	55		975	42.68		585	27.082
520	55		715	49.94		585	18.7
520	54.12		1365	12.804		585	18.062
715	33		780	35.75		650	33.836
650	37.224		1560	9.658		780	33.99
455	50.6		715	30.14		715	11
845	45.54		715	44		585	37.994
1235	24.42		520	30.096		585	22
780	50.6		780	45.1		780	25.212
585	39.6		1170	6.864		520	10.582
585	77		1235	17.336		650	32.164
780	50.6		650	26.004		520	33.99
585	33.88		975	44		650	35.002
975	68.2		780	21.406		585	42.438
585	41.58		845	35.2		1560	9.614
975	20.68		2015	12.122		325	44
455	35.2		1170	44.682		520	42.438
1040	22		1950	9.57		975	14.256
585	44		1170	27.082		585	18.062
650	50.6		910	19.558		650	37.994
650	74.8		390	18.898		585	35.002
520	34.54		1950	34.826		650	42.438
715	24.86		650	35.75		1040	42.438
1170	38.5		2340	30.14
715	60.5		585	44
243.75	92.4		1300	42.438
585	61.38
520	36.08
1560	18.7
1040	27.06
845	66
650	55
975	32.34
845	72.6
585	50.6
1040	38.5
975	23.32
455	39.6
650	47.96
780	27.06
780	61.16
715	34.54
1170	20.13
975	40.26
975	57.2
1300	57.684
539.5	70.4
734.5	44.638
643.5	88
669.5	70.4
1170	20.636
845	63.8
715	57.2
455	28.6
1040	89.32
650	37.4
585	32.34
585	39.82
754	40.92
520	79.2
1040	55.88
1040	20.064
1170	38.06

## Sheet: Figure 4-figure supplement 1C
Overlap length (nm)	Overlap intensity (A.U.)
3575	19177
7280	27264
2210	7372
2145	7834
2275	9062
2535	7255
2535	9179
1235	3911
4745	19816
2470	5995
2990	15343
2925	10331
2015	8211
6955	23665
3445	11642
4225	18723
2145	6645
4160	15575
2015	6660
7215	18054

## Sheet: Figure 4-figure supplement 1D
			Inset
Luntagged (nm)	Sliding velocity (nm/s)		Luntagged (nm)	Iuntagged (A.U.)
747.695	34.76		747.695	4649.26
2470	66		2470	31375
2210	25.52		2210	34060.3
2843.75	50.6		2843.75	70494.9
1300	55		1300	13031.3
3185	55		3185	44343.1
1755	33		1755	21793.1
1430	37.224		1430	7350.33
1625	24.42		1625	16134.6
2145	50.6		2145	59392.2
828.88	39.6		828.88	3730.06
4940.13	50.6		4940.13	89745.1
1365.07	33.88		1365.07	13456.2
1105.13	41.58		1105.13	6328.19
975	20.68		975	64095.8
812.5	35.2		812.5	2521.95
812.63	22		812.63	32089.1
1495	44		1495	9868.02
3120	74.8		3120	53794.3
958.88	34.54		958.88	10158.1
1105	24.86		1105	96675.9
1560	38.5		1560	47864.6
2210	60.5		2210	19062.1
1170	92.4		1170	5303.39
2795	61.38		2795	39680.3
1608.82	36.08		1608.82	15311.5
975	18.7		975	308944
1690	27.06		1690	40090.6
3510	66		3510	134049
650	23.32		650	8916.7
2795	55		2795	34991.4
1950	32.34		1950	85752.2
6069.38	72.6		6069.38	132120
1365	39.6		1365	8939.06
2210	50.6		2210	37198.8
2210	38.5		2210	17029.8
1308.12	23.32		1308.12	77799.8
1040.13	39.6		1040.13	12092.4
2145	47.96		2145	33135.7
747.565	47.52		747.565	1630.4
4550	61.16		4550	260070
1300	34.54		1300	18070.6
1040	40.26		1040	4003.56
4550	57.2		4550	79110.7
3315	64.46		3315	34494.4
4225	57.684		4225	176740
2600	70.4		2600	114540
2275	44.638		2275	82836.3
2405	88		2405	13809.2
1549.14	70.4		1549.14	11919.7
1690	44		1690	4774.31
975	20.636		975	52625
2275	63.8		2275	38449.5
3315	57.2		3315	63617.9
639.275	28.6		639.275	2397.33
5135	89.32		5135	121110
455	50.6		455	3056.92
1755	37.4		1755	21463.9
1430	32.34		1430	18112.4
1235	39.82		1235	13273.5
1105	38.5		1105	11650.1
1040	79.2		1040	5301.74
6240	55.88		6240	140117
2340	38.06		2340	18942

## Sheet: Figure 4-figure supplement 1E
0.5 nM GFP-PRC1+6 nM Kif4A			1 nM GFP-PRC1+12 nM Kif4A
Luntagged (nm)	Sliding velocity (nm/s)		Luntagged (nm)	Sliding velocity (nm/s)
1560	34.826		520	16.104
2275	42.68		1885	45.826
1820	49.94		1885	18.062
65	12.804		1300	27.082
1170	35.75		520	18.7
520	9.658		455	31.438
1105	30.14		195	18.062
2340	44		1560	33.836
845	42.438		2015	33.99
975	30.096		65	11
455	17.336		1560	37.994
390	26.004		975	22
1170	44		1040	25.212
260	21.406		1040	32.164
1430	35.2		715	18.326
1950	49.5		1365	33.99
585	12.122		1820	35.002
2405	44.682		1755	42.438
130	9.57		325	9.614
130	27.082		1755	44
			2340	42.438
			585	14.256

## Sheet: Figure 4-figure supplement 1F
Average untagged density at phase 1 (A.U./pixels)	Average sliding velocity (nm/s)
228	59
429	51
271	71
297	75
318	61
403	61
339	67
388	45
419	73
284	47
351.157	38
210.978	79
235.981	39
276.068	40
189.83	32
258.432	37
201	29
93.5075	37
287.295	57
292.913	47

## Sheet: Figure 4-figure supplement 1Q
Average end-tag intensity (A.U.)	Average sliding velocity (nm/s)
17508	103
7507	26
34542	62
11983	121
10615	109
9214	65
39038	55
21827	30
20032	33
26277	108
13581	11
9312	70
22060	10
27701	88
31412	11
23676	35
90631.6	80
32782.4	69
22914	73
37426.4	26
36796	92
39672.8	103.333
41054.7	33
22543.6	109
61431.3	70
