# Supplementary material for: Geometry of antiparallel microtubule bundles regulates relative sliding and stalling by PRC1 and Kif4A
Source: eLife. 2018 Oct 24;7:e32595. doi: 10.7554/eLife.32595 (PMC6200392; doi:10.7554/eLife.32595)
Supplement: Figure 4—figure supplement 3—source data 2. [file elife-32595-fig4-figsupp3-data2.xlsx]

## Sheet: Figure 4-figure supplement 3
Initial overlap at equilibrium (nm)	Sliding velocity at equilibrium (nm/s)
2470	59
1040	53
1690	34
2600	67
1625	47
455	22
2015	49
3250	62
715	24
682	15
