# Supplementary material for: Geometry of antiparallel microtubule bundles regulates relative sliding and stalling by PRC1 and Kif4A
Source: eLife. 2018 Oct 24;7:e32595. doi: 10.7554/eLife.32595 (PMC6200392; doi:10.7554/eLife.32595)
Supplement: Figure 4—figure supplement 4—source data 3. [file elife-32595-fig4-figsupp4-data3.xlsx]

## Sheet: Figure 4-figure supplement 4A
0.2 nM PRC1+6 nM Kif4A-GFP		1 nM PRC1+6 nM Kif4A-GFP
Average untagged density at phase 1-2 (A.U./nm)		Average untagged density at phase 1-2 (A.U./nm)
3.38719		3.24257
4.21432		3.71462
3.06056		4.22318
2.72183		3.44485
4.03807		4.09888
3.96453		5.05475
7.39138		5.54206
6.19426		5.75117
3.86203		6.6966
11.2259		4.84994
3.37329		8.51808
3.69509		6.35225
6.27934		12.3644
4.57528		6.52605
4.65202		5.96165
3.00094		14.5367
5.27092		9.09362
3.884		6.37644
3.05004		4.39744
3.78472		3.77415
6.40592		4.44299
4.54565		5.15304
7.75636		3.49083
8.99091		7.51648
6.16968		5.80715
8.9776		8.98412
6.31338
6.55726
5.60297
3.85085
7.83642
8.4671
4.26633
3.63519
8.41224
4.69995
5.31464
6.05906
4.81164
6.32435
5.23416
6.80153
7.31537
2.6151
3.07241
3.53618
4.57061
5.64579
3.88459
3.13507
4.5224
4.89576
6.69706
4.74261
4.57032
3.72827
6.511
4.5065
3.16467
4.48425
4.19448
4.49933
4.54726
6.31038
