# Supplementary material for: Geometry of antiparallel microtubule bundles regulates relative sliding and stalling by PRC1 and Kif4A
Source: eLife. 2018 Oct 24;7:e32595. doi: 10.7554/eLife.32595 (PMC6200392; doi:10.7554/eLife.32595)
Supplement: Figure 5—source data 1. [file elife-32595-fig5-data1.xlsx]

## Sheet: Figure 5B
1 nM PRC1+ 6 nM Kif4-GFP				0.2 nM PRC1+ 6 nM Kif4-GFP
LFO (pixels)	LET1+LET2 (pixels)	LFO/LET1+LET2		LFO (pixels)	LET1+LET2 (pixels)	LFO/LET1+LET2
7	18	0.388889		5.333	12	0.444417
11	18	0.611111		8.667	11	0.787909
28	27	1.03704		5.754	8	0.71925
22	17	1.29412		3.667	8	0.458375
50	43	1.16279		7.696	14	0.549714
29	34	0.852941		7.333	13.9833	0.52441
14	16	0.875		8.34	15	0.556
21	21.5146	0.976083		12.042	13.7556	0.875428
16	25	0.64		5.344	12.3	0.434472
12	20	0.6		13.004	16.25	0.800246
10	15	0.666667		3.682	9.5	0.387579
27	15	1.8		7.696	13.9146	0.553087
17	17	1		6.342	15.5556	0.4077
17	17.9776	0.945621		4.346	14.8889	0.291896
14	12	1.16667		5.011	13	0.385462
22	46	0.478261		5.344	14.6	0.366027
26	39.745	0.65417		6.667	18.6	0.358441
15	19	0.789474		5	11.11	0.450045
25	21	1.19048		11.353	12	0.946083
9	18	0.5		4.346	5.75	0.755826
17	18	0.944444		7	9	0.777778
21.003	26	0.807808		4.667	27.719	0.168368
11	17	0.647059		5.676	15.5	0.366194
14	13	1.07692		3	18.7116	0.160329
16	18	0.888889		7.674	18	0.426333
13.333	12	1.11108		8.007	17.3333	0.461942
16	9	1.77778		10.022	27.387	0.36594
12	22	0.545455		4.333	23.4117	0.185078
22	20	1.1		8.007	19.8909	0.402545
16	25	0.64		4.667	23.9444	0.19491
17	19	0.894737		7.008	24.9354	0.281047
15	16	0.9375		9.333	12.1504	0.76812
28	28	1		2.667	32.1586	0.0829328
				2.333	13.8333	0.168651
				5.667	10.8939	0.5202
				4.679	13.9444	0.335546
				5.011	13.1667	0.380582
				7.52	35.153	0.213922
				4.667	28.5604	0.163408

## Sheet: Figure 5C
0.2 nM PRC1+ 6 nM Kif4-GFP			1 nM PRC1+ 6 nM Kif4-GFP
ML1 (μm)	LFO (μm)		ML1 (μm)	LFO (μm)
2.69769	0.459615		4.82846	0.715
4.94169	0.346645		3.21789	1.43
7.08533	0.563355		7.96276	3.25
1.5275	0.37401		6.35394	1.885
4.94013	0.238355		4.11125	0.91
2.8277	0.50024		4.94	0.65
5.10289	0.476645		6.19385	1.755
5.525	0.5421		5.10276	1.105
8.74464	0.78273		1.95007	0.91
3.93302	0.34736		5.75257	1.43
1.52782	0.325		4.51795	1.69
7.5411	0.84526		3.59158	0.975
3.25013	0.23933		7.83276	1.625
4.71296	0.50024		2.86072	0.39
4.88033	0.41223		5.08833	0.715
2.8277	0.28249		3.34756	1.105
2.4375	0.325715		4.17703	1.36519
8.71026	0.52		7.07194	2.21
6.79257	0.34736		3.81934	0.715
6.11078	0.238355		3.0227	0.91
7.475	0.32786		1.34888	0.866645
4.7125	0.433355		3.83513	1.04
5.55757	0.325		6.66302	0.78
5.915	0.737945		6.14257	1.43
8.22276	0.39		3.51013	1.04
3.54621	0.28249		1.39789	0.52
4.29052	0.455		3.55882	1.105
3.21769	0.303355		5.525	0.975
6.76072	0.303355		5.54125	1.82
4.38763	0.563355		6.92257	0.65
2.7627	0.392405
6.01257	0.303355
4.5175	0.34736
6.79445	0.65143
3.1202	0.368355
4.03052	0.36894
4.3561	0.195
7.21617	0.395395
4.22702	0.37089
6.53282	0.325715
3.54309	0.368355
4.19263	0.438165
5.46084	0.49881
5.46084	0.45708
7.73669	0.520455
8.255	0.58539
3.58221	0.65039
6.6014	0.346645
9.55507	0.65143
3.99763	0.433875
1.885	0.281645
2.66578	0.520455
6.17507	0.411645
2.5677	0.303355
6.3375	0.28249
5.33039	0.45552
5.9475	0.606645
2.17847	0.34736
2.145	0.173355
7.73507	0.606645
2.08403	0.151645
6.01569	0.368355
5.42906	0.304135
4.3875	0.325715
2.8602	0.304135
5.65585	0.4888
3.3475	0.303355
7.54176	0.715325

## Sheet: Figure 5D
0.2 nM PRC1+ 6 nM Kif4-GFP			1 nM PRC1+ 6 nM Kif4-GFP
ML2 (μm)	LFO (μm)		ML2 (μm)	LFO (μm)
1.17	0.459615		4.63671	0.715
2.73	0.346645		2.47039	1.43
3.12	0.563355		3.055	3.25
3.705	0.37401		6.50007	1.885
2.99	0.238355		3.835	0.91
5.265	0.50024		2.44835	0.65
3.12	0.476645		3.185	1.755
2.535	0.5421		2.015	1.105
4.29	0.78273		2.42704	0.91
1.625	0.34736		4.03	1.43
2.86	0.325		3.72691	1.69
7.215	0.84526		3.445	0.975
1.365	0.23933		3.38	1.625
3.64	0.50024		2.06018	0.39
1.17	0.41223		2.405	0.715
3.575	0.28249		2.275	1.105
2.405	0.325715		2.47039	1.36519
2.47	0.52		6.825	2.21
5.265	0.34736		0.975	0.715
1.495	0.238355		1.04	0.91
2.535	0.32786		2.96868	0.866645
1.3	0.433355		1.82	1.04
1.235	0.325		2.86	0.78
3.9	0.737945		2.86	1.43
2.015	0.39		3.20931	1.04
2.015	0.28249		0.975	0.52
3.25	0.455		2.99	1.105
1.625	0.303355		2.90368	0.975
1.3	0.303355		2.29678	1.82
2.34	0.563355		2.925	0.65
1.17	0.392405
1.95	0.303355
4.42	0.34736
6.37	0.65143
2.535	0.368355
2.795	0.36894
2.86	0.195
1.755	0.395395
2.73	0.37089
3.705	0.325715
2.86072	0.368355
2.34	0.438165
3.00645	0.49881
2.795	0.45708
4.87598	0.520455
4.94	0.58539
2.47	0.65039
5.005	0.346645
3.9	0.65143
4.16	0.433875
1.885	0.281645
6.045	0.520455
4.485	0.411645
3.12	0.303355
2.275	0.28249
2.535	0.45552
4.875	0.606645
4.16	0.34736
1.69	0.173355
4.485	0.606645
0.975	0.151645
3.575	0.368355
4.42	0.304135
2.21	0.325715
3.38	0.304135
2.665	0.4888
1.82	0.303355
7.735	0.715325

## Sheet: Figure 5E
	0.2 nM PRC1+ 6 nM Kif4-GFP			1 nM PRC1+ 6 nM Kif4-GFP
	ML1+ML2 (μm)	LFO (μm)		ML1+ML2 (μm)	LFO (μm)
	3.8677	0.459615		9.46517	0.715
	7.67169	0.346645		5.68828	1.43
	10.2053	0.563355		11.0178	3.25
	5.2325	0.37401		12.854	1.885
	7.93013	0.238355		7.94625	0.91
	8.09269	0.50024		7.38836	0.65
	8.22289	0.476645		9.37885	1.755
	8.06	0.5421		7.11776	1.105
	13.0346	0.78273		4.3771	0.91
	5.55802	0.34736		9.78256	1.43
	4.38782	0.325		8.24486	1.69
	14.7561	0.84526		7.03658	0.975
	4.61513	0.23933		11.2128	1.625
	8.35295	0.50024		4.92089	0.39
	6.05033	0.41223		7.49333	0.715
	6.40269	0.28249		5.62257	1.105
	4.8425	0.325715		6.64742	1.36519
	11.1803	0.52		13.8969	2.21
	12.0576	0.34736		4.79434	0.715
	7.60578	0.238355		4.06269	0.91
	10.01	0.32786		4.31756	0.866645
	6.0125	0.433355		5.65513	1.04
	6.79257	0.325		9.52302	0.78
	9.815	0.737945		9.00257	1.43
	10.2378	0.39		6.71944	1.04
	5.56121	0.28249		2.37289	0.52
	7.54052	0.455		6.54882	1.105
	4.84269	0.303355		8.42868	0.975
	8.06072	0.303355		7.83803	1.82
	6.72763	0.563355		9.84757	0.65
	3.9327	0.392405
	7.96257	0.303355
	8.9375	0.34736
	13.1645	0.65143
	5.65519	0.368355
	6.82552	0.36894
	7.2161	0.195
	8.97117	0.395395
	6.95702	0.37089
	10.2378	0.325715
	6.4038	0.368355
	6.53263	0.438165
	8.46729	0.49881
	8.25585	0.45708
	12.6127	0.520455
	13.195	0.58539
	6.05221	0.65039
	11.6064	0.346645
	13.4551	0.65143
	8.15763	0.433875
	3.77	0.281645
	8.71078	0.520455
	10.6601	0.411645
	5.68769	0.303355
	8.6125	0.28249
	7.86539	0.45552
	10.8225	0.606645
	6.33848	0.34736
	3.835	0.173355
	12.2201	0.606645
	3.05903	0.151645
	9.59069	0.368355
	9.84906	0.304135
	6.5975	0.325715
	6.24019	0.304135
	8.32085	0.4888
	5.1675	0.303355
	15.2768	0.715325
