# Supplementary material for: Geometry of antiparallel microtubule bundles regulates relative sliding and stalling by PRC1 and Kif4A
Source: eLife. 2018 Oct 24;7:e32595. doi: 10.7554/eLife.32595 (PMC6200392; doi:10.7554/eLife.32595)
Supplement: Figure 5—figure supplement 1—source data 1. [file elife-32595-fig5-figsupp1-data1.xlsx]

## Sheet: Figure 5-figure supplement 1
0.5 nM GFP-PRC1+6 nM Kif4A		1 nM GFP-PRC1+6 nM Kif4A		1 nM GFP-PRC1+12 nM Kif4A
LFO/LET1+LET2		LFO/LET1+LET2		LFO/LET1+LET2
2.0625		1		0.352941
0.617647		1.63636		1
2.33333		1.05263		0.857143
1.45455		1.3		1.22222
1.25		1.09091		1
0.75		0.866667		0.666667
2.45455		0.941176		1.1
1.25		2.33333		1.08333
0.421053		1.46154		0.818182
1.1		2.22222		1.75
1.33333		1.14286		1.11111
1		1.58824		1
1.38462		1.2381		1.1
0.451613		1.46154		0.875
1		1.17647		0
0.722222		1.5		1
0.571429		1.8		0
1		1.3		0
1.25		1		2
1.08333		1.21429		0.875
0.5		0.8		0.933333
2				1
0.633333				0.9
0.703704				1
0.555556				1.1
1.33333				1
0				0.666667
0.621622				0.785714
1.15
