# Supplementary material for: Geometry of antiparallel microtubule bundles regulates relative sliding and stalling by PRC1 and Kif4A
Source: eLife. 2018 Oct 24;7:e32595. doi: 10.7554/eLife.32595 (PMC6200392; doi:10.7554/eLife.32595)
Supplement: Figure 7—figure supplement 1—source data 1. [file elife-32595-fig7-figsupp1-data1.xlsx]

## Sheet: Figure 7-figure supplement 1
Sum of MT lengths (nm)	Final overlap length (nm)
13975	1300
12155	1040
14040	1235
8905	780
10985	780
