# Supplementary material for: Geometry of antiparallel microtubule bundles regulates relative sliding and stalling by PRC1 and Kif4A
Source: eLife. 2018 Oct 24;7:e32595. doi: 10.7554/eLife.32595 (PMC6200392; doi:10.7554/eLife.32595)
Supplement: Figure 8—figure supplement 1—source data 1. [file elife-32595-fig8-figsupp1-data1.xlsx]

## Sheet: Figure 8-figure supplement 1
1 nM PRC1+6 nM Kif4A-GFP		1 nM GFP-PRC1+6 nM Kif4A
Average untagged density (A.U./nm)		Average untagged density (A.U./nm)
2.87221		0.885131
3.95256		0.356833
4.16192		0.540278
4.47674		0.354676
3.55601		0.82433
2.34612		0.318057
4.62819		0.702264
3.64676		1.70931
4.97747		0.564186
6.21002		0.955341
5.27667		1.35512
4.12318		1.14206
3.63544		1.13241
2.77182		0.810092
3.98655		1.34424
5.76066		1.55875
4.53972		1.24606
6.37134		1.0311
4.89759		2.43291
7.7288		0.825476
9.77026		1.34318
8.99176		1.95059
9.46121		0.759336
8.45583		1.31331
7.37356
7.4101
8.43304
8.411
6.3271
6.61415
5.13791
4.62264
4.33329
5.5544
4.31917
6.33399
5.08444
5.5367
5.65642
7.88919
