# Supplementary material for: Geometry of antiparallel microtubule bundles regulates relative sliding and stalling by PRC1 and Kif4A
Source: eLife. 2018 Oct 24;7:e32595. doi: 10.7554/eLife.32595 (PMC6200392; doi:10.7554/eLife.32595)
Supplement: Figure 8—figure supplement 2—source data 2. [file elife-32595-fig8-figsupp2-data2.xlsx]

## Sheet: Figure 8-figure supplement 2A
Initial overlap length (nm)	Sliding velocity (nm/s)
845	34.76
4420	66
2925	25.52
3206.64	50.6
1560	55
3337.82	55
1755	33
3120	85.8
2405	37.224
3120	45.54
2210	24.42
2405	50.6
1105.19	39.6
4290	77
5070.39	50.6
1841.78	33.88
1386.84	70.4
1235.45	41.58
910	20.68
1267.5	35.2
1076.92	22
1690	44
2177.5	50.6
2730.2	48.18
3380	74.8
1690	44
845	34.54
2925.2	44
1267.5	24.86
1885	38.5
1365	38.5
2751.78	60.5
1886.11	32.098
1711.64	92.4
1625	44
3163.61	61.38
1518.08	31.46
1950	36.08
1170	18.7
2210.13	27.06
3705	66
1040.19	23.32
1950.13	35.2
3250.65	55
2015	32.34
1928.81	39.6
2990.32	50.6
2731.36	38.5
1516.84	23.32
911.04	38.5
1235	39.6
931.905	18.854
3120.65	47.96
1083.55	22
1538.48	27.06
1365	47.52
4788.55	61.16
2427.03	34.54
2015.13	49.94
2015	20.13
5092.43	57.2
1885	64.46
4485.19	57.684
2384.91	70.4
823.355	50.6
2535.39	44.638
2773.68	88
1885	70.4
2364.18	44
2015.13	63.8
4290.19	57.2
2036.78	36.74
758.615	28.6
4030.07	89.32
780	50.6
2015	37.4
2058.81	32.34
1755	39.82
1928.81	38.5
2470	40.92
1798.88	79.2
780	20.064
3120	38.06

## Sheet: Figure 8-figure supplement 2B
Number of molecules/μm
30.0829
13.7097
34.1507
15.0221
28.5113
43.277
22.1787
83.3423
53.7979
62.6532
182.79
60.5406
81.4875
44.6167
206.344
27.7231
11.2459
49.7577
15.2019
32.9554
46.15
40.1643
20.02
45.7847
29.0289
